# Supplementary material for: A Paradoxical Role for Regulatory T Cells in the Tumor Microenvironment of Pancreatic Cancer
Source: Cancers (Basel). 2022 Aug 10;14(16):3862. doi: 10.3390/cancers14163862 (PMC9405872; doi:10.3390/cancers14163862)
Supplement: Supplementary file 1 [file cancers-14-03862-s001.zip]

Archive with 1 entries (1 files):
- cancers-1824358-supplementary.pdf
